# Supplementary material for: Environment sensing in spring-dispersed seeds of a winter annual Arabidopsis influences the regulation of dormancy to align germination potential with seasonal changes
Source: New Phytol. 2014 Jan 21;202(3):929–39. doi: 10.1111/nph.12694 (PMC4235297; doi:10.1111/nph.12694)
Supplement: Table S2 — Linear correlation coefficients for comparisons between environmental, physiological and molecular parameters for buried seeds [file nph0202-0929-SD2.xlsx]

## Sheet: Spring correlations
Table S2. Linear correlation coefficients for comparisons between environmental, physiological and molecular parameters for buried seeds of Arabidopsis (Cvi). Seeds were recovered from the field between 4/June/2008 and 8/Oct/2008. In order to consider only the response to seed burial, data from seeds prior to burial was omitted as their response is determined by prior maternal maturation conditio…
Soil MC	-0.795939
GA (10µM)	0.847024	-0.631691							Significant correlation at p<(0.001)								Significant correlation at p<(0.05)
DOG1	-0.959999	0.711172	-0.695178						Significant correlation at p<(0.01)								Significant correlation at p<(0.1)
MFT	-0.745376	0.613306	-0.688639	0.742531				5 degrees of freedom
SnrK2.1	-0.70625	0.779157	-0.63235	0.629636	0.753551
Snrk2.4	-0.957082	0.891009	-0.741709	0.918955	0.712007	0.681352
ABI2	0.338542	0.169775	0.409557	-0.390461	-0.59662	-0.272573	-0.138865
ABI3	-0.66271	0.545709	-0.703473	0.590795	0.693638	0.898222	0.514283	-0.494277
ABI4	0.648219	-0.298829	0.803209	-0.541989	-0.605416	-0.253316	-0.582401	0.561303	-0.287505
ABI5	-0.0309137	-0.0406334	-0.52391	-0.187326	-0.000620139	-0.121502	-0.0541124	-0.0494809	0.0454526	-0.534537
PYR1	0.314597	0.079228	0.599507	-0.240415	-0.438139	0.0696285	-0.201732	0.618134	-0.0943418	0.880583	-0.676973
PYL7	-0.873967	0.827704	-0.915519	0.714685	0.598043	0.623119	0.875953	-0.0839857	0.536961	-0.716413	0.407541	-0.400463
NCED6	-0.891206	0.467576	-0.790651	0.901964	0.670753	0.544648	0.73274	-0.617307	0.691852	-0.628598	0.0502449	-0.439059	0.655474
CYP707A2	0.52718	-0.176407	0.558116	-0.505003	-0.211936	0.187999	-0.476885	0.19018	0.0885286	0.719873	-0.457648	0.705517	-0.554697	-0.568627
GA3ox1	-0.134389	-0.153897	-0.282638	0.138466	0.520725	0.46324	-0.0572911	-0.854247	0.660162	-0.247049	0.00532429	-0.305265	-0.0517524	0.368088	0.285475
GA2ox2	-0.791097	0.474894	-0.408908	0.912596	0.505187	0.316128	0.772139	-0.330378	0.27526	-0.410693	-0.38875	-0.154436	0.464053	0.789736	-0.553778	-0.033662
GID1A	0.242456	0.168809	0.134062	-0.400286	-0.392902	0.258714	-0.184822	0.556219	0.149736	0.472957	0.0262657	0.630217	-0.00269098	-0.430648	0.637045	-0.118095	-0.551973
PIL5	-0.109957	0.316135	-0.483639	-0.149139	0.0185408	0.427052	0.0574486	0.178111	0.472324	-0.123035	0.631943	-0.03256	0.454493	-0.0122078	0.162975	0.136314	-0.486951	0.707388
SPT	0.5748	-0.235996	0.765891	-0.496827	-0.642139	-0.170317	-0.49588	0.573226	-0.254491	0.949179	-0.59151	0.946652	-0.633886	-0.601907	0.760314	-0.24901	-0.358121	0.619946	-0.0572602
RGA2	0.381235	0.0668096	0.16732	-0.530451	-0.327582	-0.302419	-0.182746	0.694801	-0.529112	0.0604215	0.444934	0.0172487	0.0610067	-0.683577	0.0313285	-0.595917	-0.585852	0.352327	0.342201	0.0412317
RGL2	0.348959	-0.136165	0.0596588	-0.378313	0.0193928	-0.174649	-0.364909	0.152207	-0.0580803	0.186523	0.437471	-0.160176	-0.172376	-0.301619	0.0528446	-0.00871368	-0.524059	-0.0817271	0.213005	-0.0956017	0.378328
NRT1	0.669979	-0.456303	0.81238	-0.607963	-0.641665	-0.513996	-0.50526	0.421423	-0.723454	0.487593	-0.42435	0.483257	-0.624922	-0.763622	0.466346	-0.343002	-0.34313	0.283781	-0.333184	0.61391	0.343689	-0.348635
NR1	0.232997	0.12142	0.190809	-0.297124	0.0748703	0.506447	-0.186112	0.0829247	0.364211	0.417587	-0.264362	0.524557	-0.184473	-0.366627	0.908569	0.409888	-0.489535	0.711221	0.432133	0.50519	0.0812366	-0.00216316	0.252006
	Soil Temp	Soil MC	GA (10µM)	DOG1	MFT	SnrK2.1	Snrk2.4	ABI2	ABI3	ABI4	ABI5	PYR1	PYL7	NCED6	CYP707A2	GA3ox1	GA2ox2	GID1A	PIL5	SPT	RGA2	RGL2	NRT1
